# Supplementary material for: Exploiting the Applicability of Polytetrahydrofuran-Modified Polyester for the Fabric Phase Sorptive Extraction of Doxycycline from Human Urine
Source: Molecules. 2024 Aug 28;29(17):4076. doi: 10.3390/molecules29174076 (PMC11397658; doi:10.3390/molecules29174076)
Supplement: Supplementary file 1 [file molecules-29-04076-s001.zip]

Archive with 1 entries (1 files):
- molecules-3150295-supplementary.pdf
